# Supplementary material for: Multivariate chemogenomic screening prioritizes new macrofilaricidal leads
Source: Commun Biol. 2023 Jan 13;6:44. doi: 10.1038/s42003-023-04435-8 (PMC9839782; doi:10.1038/s42003-023-04435-8)
Supplement: Supplementary file 3 — Supplementary Data 1 [file 42003_2023_4435_MOESM3_ESM.zip]

Archive with 75 entries (75 files):
- 5HT2A_HUMAN.combined_final.aln.contree
- __MACOSX/._5HT2A_HUMAN.combined_final.aln.contree
- AA3R_HUMAN.combined_final.aln.contree
- ACVR1_HUMAN.combined_final.aln.contree
- __MACOSX/._ACVR1_HUMAN.combined_final.aln.contree
- AOFA_HUMAN.combined_final.aln.contree
- __MACOSX/._AOFA_HUMAN.combined_final.aln.contree
- ARF6_HUMAN.combined_final.aln.contree
- __MACOSX/._ARF6_HUMAN.combined_final.aln.contree
- CPT1A_HUMAN.combined_final.aln.contree
- __MACOSX/._CPT1A_HUMAN.combined_final.aln.contree
- CPT2_HUMAN.combined_final.aln.contree
- __MACOSX/._CPT2_HUMAN.combined_final.aln.contree
- DRD2_HUMAN.combined_final.aln.contree
- __MACOSX/._DRD2_HUMAN.combined_final.aln.contree
- HRH3_HUMAN.combined_final.aln.contree
- __MACOSX/._HRH3_HUMAN.combined_final.aln.contree
- IKBA_HUMAN.combined_final.aln.contree
- __MACOSX/._IKBA_HUMAN.combined_final.aln.contree
- KCJ11_HUMAN.combined_final.aln.contree
- KCJ13_HUMAN.combined_final.aln.contree
- __MACOSX/._KCJ13_HUMAN.combined_final.aln.contree
- KCNH2_HUMAN.combined_final.aln.contree
- __MACOSX/._KCNH2_HUMAN.combined_final.aln.contree
- KDM1A_HUMAN.combined_final.aln.contree
- __MACOSX/._KDM1A_HUMAN.combined_final.aln.contree
- KDM5A_HUMAN.combined_final.aln.contree
- __MACOSX/._KDM5A_HUMAN.combined_final.aln.contree
- KDM6A_HUMAN.combined_final.aln.contree
- __MACOSX/._KDM6A_HUMAN.combined_final.aln.contree
- KS6A1_HUMAN.combined_final.aln.contree
- __MACOSX/._KS6A1_HUMAN.combined_final.aln.contree
- KSYK_HUMAN.combined_final.aln.contree
- __MACOSX/._KSYK_HUMAN.combined_final.aln.contree
- LCK_HUMAN.combined_final.aln.contree
- __MACOSX/._LCK_HUMAN.combined_final.aln.contree
- MK08_HUMAN.combined_final.aln.contree
- __MACOSX/._MK08_HUMAN.combined_final.aln.contree
- NK3R_HUMAN.combined_final.aln.contree
- __MACOSX/._NK3R_HUMAN.combined_final.aln.contree
- OPRM_HUMAN.combined_final.aln.contree
- P2RX4_HUMAN.combined_final.aln.contree
- __MACOSX/._P2RX4_HUMAN.combined_final.aln.contree
- P2RY2_HUMAN.combined_final.aln.contree
- __MACOSX/._P2RY2_HUMAN.combined_final.aln.contree
- PARP1_HUMAN.combined_final.aln.contree
- __MACOSX/._PARP1_HUMAN.combined_final.aln.contree
- PDE5A_HUMAN.combined_final.aln.contree
- __MACOSX/._PDE5A_HUMAN.combined_final.aln.contree
- PIM1_HUMAN.combined_final.aln.contree
- __MACOSX/._PIM1_HUMAN.combined_final.aln.contree
- RARA_HUMAN.combined_final.aln.contree
- __MACOSX/._RARA_HUMAN.combined_final.aln.contree
- RB27A_HUMAN.combined_final.aln.contree
- __MACOSX/._RB27A_HUMAN.combined_final.aln.contree
- RORG_HUMAN.combined_final.aln.contree
- __MACOSX/._RORG_HUMAN.combined_final.aln.contree
- RPGF4_HUMAN.combined_final.aln.contree
- __MACOSX/._RPGF4_HUMAN.combined_final.aln.contree
- SAE1_HUMAN.combined_final.aln.contree
- __MACOSX/._SAE1_HUMAN.combined_final.aln.contree
- SAE2_HUMAN.combined_final.aln.contree
- __MACOSX/._SAE2_HUMAN.combined_final.aln.contree
- SC6A3_HUMAN.combined_final.aln.contree
- __MACOSX/._SC6A3_HUMAN.combined_final.aln.contree
- STML3_HUMAN.combined_final.aln.contree
- __MACOSX/._STML3_HUMAN.combined_final.aln.contree
- TNKS1_HUMAN.combined_final.aln.contree
- __MACOSX/._TNKS1_HUMAN.combined_final.aln.contree
- TRPM8_HUMAN.combined_final.aln.contree
- __MACOSX/._TRPM8_HUMAN.combined_final.aln.contree
- TRPV1_HUMAN.combined_final.aln.contree
- __MACOSX/._TRPV1_HUMAN.combined_final.aln.contree
- ZAP70_HUMAN.combined_final.aln.contree
- __MACOSX/._ZAP70_HUMAN.combined_final.aln.contree
