# Supplementary material for: Multivariate chemogenomic screening prioritizes new macrofilaricidal leads
Source: Commun Biol. 2023 Jan 13;6:44. doi: 10.1038/s42003-023-04435-8 (PMC9839782; doi:10.1038/s42003-023-04435-8)
Supplement: Supplementary file 3 — Supplementary Data 1 [file 42003_2023_4435_MOESM3_ESM.zip › 5HT2A_HUMAN.combined_final.aln.contree]

(Homo_sapiens|sp|P20309|ACM3_HUMAN:0.1193657726,Homo_sapiens|sp|P08912|ACM5_HUMAN:0.1805059650,(((((ascaris_suum|AgR016_g081_t01:0.0000026167,ascaris_suum|AgR016_g081_t02:0.0000026167)100:0.0719644820,((brugia_malayi|Bm13584a.1:0.0000026167,brugia_malayi|Bm13584b.1:0.0000026167)91:0.0000024834,brugia_malayi|Bm13584c.1:0.0000026167)100:0.1821746358)100:0.1685631274,((((caenorhabditis_elegans|Y40H4A.1a.1:0.0000000000,caenorhabditis_elegans|Y40H4A.1b.1:0.0000000000):0.0000000000,caenorhabditis_elegans|Y40H4A.1a.3:0.0000000000):0.0000026167,caenorhabditis_elegans|Y40H4A.1a.2:0.0000026167)100:0.0963752918,(haemonchus_contortus|HCON_00146030-00001:0.0000026167,haemonchus_contortus|HCON_00146030-00002:0.0000026167)100:0.1065685241)97:0.1094435262)90:0.0360759837,strongyloides_ratti|SRAE_2000432600.1:0.2503976818)100:0.7258629881,(caenorhabditis_elegans|F47D12.1d.1:1.6681159855,((((((((((((Homo_sapiens|sp|P35462|DRD3_HUMAN:0.4325993196,Homo_sapiens|sp|P14416|DRD2_HUMAN:0.2090991460)100:0.4218821310,Homo_sapiens|sp|P21917|DRD4_HUMAN:1.1356272556)94:0.1757794593,(((ascaris_suum|AgB22X_g040_t01:0.0000026167,ascaris_suum|AgB22X_g040_t02:0.0000026167)100:0.1751783573,caenorhabditis_elegans|T14E8.3d.1:0.6266657390)100:0.6052365792,(trichuris_muris|TMUE_3000011614.1:0.0000026167,trichuris_muris|TMUE_3000013291.1:0.0000026167)100:0.9088676817)99:0.3350495644)80:0.1671811142,((((Homo_sapiens|sp|P28335|5HT2C_HUMAN:0.2185314343,(Homo_sapiens|sp|P28223|5HT2A_HUMAN:0.3221207749,Homo_sapiens|sp|P41595|5HT2B_HUMAN:0.5573177894)97:0.1487002894)100:0.7339703005,(((ancylostoma_caninum|ANCCAN_25712:0.0069952862,haemonchus_contortus|HCON_00167670-00001:0.0178823114)100:0.1144110659,(caenorhabditis_elegans|F59C12.2a.1:0.0000026167,caenorhabditis_elegans|F59C12.2b.1:0.0000026167)100:0.1884595053)100:0.2261510793,brugia_malayi|Bm4589a.1:0.4603600834)100:0.9793717438)99:0.4080875746,((ascaris_suum|AgR001_g487_t01:0.0000000000,ascaris_suum|AgR001_g487_t03:0.0000000000):0.0000026167,ascaris_suum|AgR001_g487_t02:0.0000026167)100:2.2726350934)75:0.1321648439,ancylostoma_caninum|ANCCAN_13248:2.1149183085)65:0.0458188928)93:0.2065290976,((haemonchus_contortus|HCON_00116340-00001:2.0160051982,((Homo_sapiens|sp|P41145|OPRK_HUMAN:1.0947742843,trichuris_muris|TMUE_2000009749.1:2.4939266128)99:0.7703786790,(((ascaris_suum|AgB01_g096_t01:0.0000026167,ascaris_suum|AgB01_g096_t05:0.0000026167)100:0.7688580800,((caenorhabditis_elegans|C53C7.1a.1:0.0000026167,caenorhabditis_elegans|C53C7.1a.2:0.0000026167)57:0.0000026167,caenorhabditis_elegans|C53C7.1b.1:0.0000026167)100:0.8430020869)100:0.7551802465,haemonchus_contortus|HCON_00144620-00001:1.6400681426)100:0.8811665312)85:0.2140506706)86:0.2461624376,((((((ascaris_suum|AgR002_g095_t01:0.0000000000,ascaris_suum|AgR002_g095_t05:0.0000000000):0.0000000000,ascaris_suum|AgR002_g095_t02:0.0000000000):0.0000000000,ascaris_suum|AgR002_g095_t06:0.0000000000):0.0000026167,ascaris_suum|AgR002_g095_t04:0.0000026167)65:0.0000022214,ascaris_suum|AgR002_g095_t07:0.0150387764)99:0.5386874404,haemonchus_contortus|HCON_00055415-00001:0.4688133180)100:2.5628252985)99:0.7954963535)81:0.0783803661,(((((ascaris_suum|AgR040X_g061_t01:0.2602679099,brugia_malayi|Bm2086.1:0.2198162911)100:0.1548709578,strongyloides_ratti|SRAE_X000126000.1:0.5227814552)100:0.1576402332,(((caenorhabditis_elegans|C09B7.1a.1:0.0000000000,caenorhabditis_elegans|C09B7.1c.1:0.0000000000):0.0000026167,caenorhabditis_elegans|C09B7.1b.1:0.0000026167)100:0.2152670258,haemonchus_contortus|HCON_00011320-00001:0.3069766422)100:0.1622461073)100:0.9512165760,((brugia_malayi|Bm3382a.1:0.0000026167,brugia_malayi|Bm3382b.1:0.0000026167)100:0.4748993210,((((((caenorhabditis_elegans|F15A8.5a.1:0.0000000000,caenorhabditis_elegans|F15A8.5b.3:0.0000000000):0.0000000000,caenorhabditis_elegans|F15A8.5a.3:0.0000000000):0.0000000000,caenorhabditis_elegans|F15A8.5b.1:0.0000000000):0.0000000000,caenorhabditis_elegans|F15A8.5b.2:0.0000000000):0.0000000000,caenorhabditis_elegans|F15A8.5c.1:0.0000000000):0.0000026167,caenorhabditis_elegans|F15A8.5a.2:0.0000026167)100:0.4623208736)100:0.8027190308)86:0.2317952131,((((Homo_sapiens|sp|P07550|ADRB2_HUMAN:0.5631230548,Homo_sapiens|sp|P08588|ADRB1_HUMAN:0.1544920706)77:0.1689282639,Homo_sapiens|sp|P13945|ADRB3_HUMAN:0.6582913159)100:0.7816660542,Homo_sapiens|sp|P50406|5HT6R_HUMAN:1.4689881249)94:0.0946985388,(Homo_sapiens|sp|Q13639|5HT4R_HUMAN:0.7534328191,Homo_sapiens|sp|Q96RJ0|TAAR1_HUMAN:1.4813253432)99:0.4293602037)81:0.0930548887)76:0.1549806066)62:0.1046374923,(((((((ascaris_suum|AgR014X_g097_t01:0.7604849515,(haemonchus_contortus|HCON_00190700-00001:0.0000026167,haemonchus_contortus|HCON_00190700-00002:0.0000026167)100:0.0437843081)99:0.0703092303,(caenorhabditis_elegans|M03F4.3a.1:0.0000026167,(caenorhabditis_elegans|M03F4.3c.1:0.0000026167,caenorhabditis_elegans|M03F4.3b.1:0.0033511539)89:0.0000839714)100:0.0845772789)92:0.1266133220,strongyloides_ratti|SRAE_X000251000.1:0.2205688371)100:0.4011087925,trichuris_muris|TMUE_2000006741.1:0.9410098648)100:0.6131874272,(((ancylostoma_caninum|ANCCAN_19797:0.0107332074,haemonchus_contortus|HCON_00025975-00001:0.0241778942)100:0.1673806735,strongyloides_ratti|SRAE_2000148900.1:0.1551511837)100:0.7526174051,((caenorhabditis_elegans|Y54G2A.35a.1:0.0000026167,caenorhabditis_elegans|Y54G2A.35b.1:0.0000026167)100:0.4009721253,haemonchus_contortus|HCON_00106490-00001:0.4253304634)100:1.1538152258)98:0.4630602093)67:0.0660022373,(((ascaris_suum|AgR009X_g059_t02:0.3419636134,strongyloides_ratti|SRAE_2000116900.1:0.1719210470)99:0.0957253112,caenorhabditis_elegans|F16D3.7.1:0.0581545840)91:0.0336359178,haemonchus_contortus|HCON_00005750-00001:0.0610243370)100:2.0324717257)62:0.1557435216,(((((ancylostoma_caninum|ANCCAN_02879:0.0136558172,haemonchus_contortus|HCON_00190370-00001:0.0252557194)100:0.0337042942,caenorhabditis_elegans|C52B11.3.1:0.1554115596)80:0.1139976656,((ascaris_suum|AgB16X_g037_t02:0.0000000000,ascaris_suum|AgB16X_g037_t04:0.0000000000):0.0000026167,ascaris_suum|AgB16X_g037_t03:0.0000026167)100:0.1646314135)79:0.0564443567,strongyloides_ratti|SRAE_X000198400.1:0.2176699782)100:1.0270315899,Homo_sapiens|sp|P35368|ADA1B_HUMAN:0.7472939961)83:0.3851581227)62:0.0712879977)53:0.0671102381,(((((ascaris_suum|AgB02_g118_t01:0.0000026167,ascaris_suum|AgB02_g118_t02:0.0000026167)100:0.0619152501,(brugia_malayi|Bm17961a.1:0.0000024457,brugia_malayi|Bm17961b.1:0.0000026167)100:0.1935862387)87:0.1024243851,(((((caenorhabditis_elegans|C02D4.2a.1:0.0000000000,caenorhabditis_elegans|C02D4.2g.1:0.0000000000):0.0000026167,caenorhabditis_elegans|C02D4.2e.1:0.0000026167)99:0.0067402427,caenorhabditis_elegans|C02D4.2f.1:0.0000026167)90:0.0000021357,caenorhabditis_elegans|C02D4.2b.1:0.0000026167)99:0.0981086933,haemonchus_contortus|HCON_00188280-00001:0.0859022920)90:0.0622179849)47:0.0986138274,strongyloides_ratti|SRAE_X000053200.1:0.0606327831)100:1.1117877871,(Homo_sapiens|sp|P08913|ADA2A_HUMAN:0.2686395613,Homo_sapiens|sp|P18089|ADA2B_HUMAN:0.3468136189)100:0.6913571543)51:0.3343192542)36:0.0928840654,((((ancylostoma_caninum|ANCCAN_02889:0.0040615738,haemonchus_contortus|HCON_00185650-00001:0.0540341632)100:0.0613664610,(caenorhabditis_elegans|F14D12.6a.1:0.0000026167,caenorhabditis_elegans|F14D12.6b.1:0.0000026167)100:0.1087002925)100:0.2002444757,ascaris_suum|AgB16X_g041_t01:0.3718007901)98:0.1292521328,strongyloides_ratti|SRAE_X000041900.1:0.1560678389)100:0.9114313111)25:0.0241212788,((((ascaris_suum|AgR014X_g062_t01:0.0000026167,ascaris_suum|AgR014X_g062_t02:0.0000026167)87:0.0000022347,ascaris_suum|AgR014X_g062_t04:0.1930292493)75:0.0000021423,brugia_malayi|Bm3126.1:0.3007643717)68:0.0863220890,(caenorhabditis_elegans|F01E11.5a.1:0.0000026167,caenorhabditis_elegans|F01E11.5c.1:0.0033717833)99:0.0770365819)100:1.4766219625)55:0.1304755202,((Homo_sapiens|sp|P08908|5HT1A_HUMAN:0.7164922783,((Homo_sapiens|sp|P28222|5HT1B_HUMAN:0.2156931671,Homo_sapiens|sp|P28221|5HT1D_HUMAN:0.3368530084)100:0.2524498957,(Homo_sapiens|sp|P28566|5HT1E_HUMAN:0.4471197646,Homo_sapiens|sp|P30939|5HT1F_HUMAN:0.3002960412)100:0.3472700441)100:0.2940770489)100:0.2311953669,((((haemonchus_contortus|HCON_00092730-00001:0.1624923982,caenorhabditis_elegans|Y22D7AR.13.1:0.1137680610)100:0.0980483526,brugia_malayi|Bm7828.1:0.2972549456)100:0.0468860394,strongyloides_ratti|SRAE_2000311400.1:0.2098904496)100:0.3692411520,(trichuris_muris|TMUE_2000007816.1:0.0000026167,trichuris_muris|TMUE_0000002003.1:0.0000026167)100:0.7366638763)100:0.5603779059)90:0.1466167102)42:0.0934647599,Homo_sapiens|sp|P34969|5HT7R_HUMAN:1.0887515053)100:0.5867121744)100:0.6006938753)99:0.2378036714);
