# Supplementary material for: Multivariate chemogenomic screening prioritizes new macrofilaricidal leads
Source: Commun Biol. 2023 Jan 13;6:44. doi: 10.1038/s42003-023-04435-8 (PMC9839782; doi:10.1038/s42003-023-04435-8)
Supplement: Supplementary file 3 — Supplementary Data 1 [file 42003_2023_4435_MOESM3_ESM.zip › AOFA_HUMAN.combined_final.aln.contree]

(Homo_sapiens|sp|P21397|AOFA_HUMAN:0.2066138159,Homo_sapiens|sp|P27338|AOFB_HUMAN:0.1937201956,(ascaris_suum|AgR033_g120_t06:0.0000027510,(ascaris_suum|AgR033_g120_t07:0.0000025993,ascaris_suum|AgR033_g120_t08:0.0288840186)91:0.0201811701)100:1.7489234099);
