# Supplementary material for: Multivariate chemogenomic screening prioritizes new macrofilaricidal leads
Source: Commun Biol. 2023 Jan 13;6:44. doi: 10.1038/s42003-023-04435-8 (PMC9839782; doi:10.1038/s42003-023-04435-8)
Supplement: Supplementary file 3 — Supplementary Data 1 [file 42003_2023_4435_MOESM3_ESM.zip › KDM1A_HUMAN.combined_final.aln.contree]

(Homo_sapiens|sp|O60341|KDM1A_HUMAN:0.8713874241,(ancylostoma_caninum|ANCCAN_11936:0.1423699615,haemonchus_contortus|HCON_00014660-00001:0.0203799406)100:0.5742892380,(ascaris_suum|AgR021X_g104_t03:0.0000024328,ascaris_suum|AgR021X_g104_t04:0.0000024328)100:0.6567779850);
